# Supplementary material for: The clinical significance of adenomatous polyposis coli (APC) and catenin Beta 1 (CTNNB1) genetic aberrations in patients with melanoma
Source: BMC Cancer. 2022 Jan 5;22:38. doi: 10.1186/s12885-021-08908-z (PMC8734243; doi:10.1186/s12885-021-08908-z)
Supplement: Supplementary file 2 — Additional file 2. Individual Patient Data for the UNC-CH/Vanderbilt/California Pacific Medical Research Institute. Abbreviations: F, female; M, male; MM, metastatic melanoma; f/u, follow-up; immunotx, immunotherapy; n/a, non applicable; n/a(CNA), copy number alteration not tested; †, ‡, § next generation sequencing of corresponding genes from the Foundation One CDx assay was not tested (Illumina 26-gene panel). [file 12885_2021_8908_MOESM2_ESM.xlsx]

## Sheet: APC CTNNB1 mut
			Supplementary File 2. Individual Patient Data for the UNC-CH/Vanderbilt/California Pacific Medical Research Institute. Abbreviations: F, female; M, male; MM, metastatic melanoma; f/u, follow-up; immunotx, immunotherapy; n/a, non applicable; n/a(CNA), copy number alteration not tested; †, ‡, § next generation sequencing of corresponding genes from the Foundation One CDx assay was not tested (Illum…
	Age	Sex	Melanoma origin (C, cutaneous; A, acral; M, mucosal; unkn, unknown)	Brain Metastases? (yes=1, no=0)	Time from MM to brain mets (months)	Time from brain mets to last f/u (months)	Immunotx (yes=1, no=0)	Immunotx Response (yes=1; no=0)	Sequencing Method	No Mut/Mb	APC mutation	CTNNB1 mutation	BRAF	NRAS	NF1	TERT	CDKN2A/B	PTEN	TP53	Other bone fide oncogenes	Epigenetic Modifier genes	DNA repair genes	Ubiquitin-like modifiers	Metabolic gene	Other	Status (death=1, alive=0)	OS (months)
1	66	F	C	0	n/a	n/a	1	1	Illumina 26-gene panel	unkn	E1317Q	0	0	0	n/a	n/a	n/aCNA	n/aCNA	R280K	†	n/a	n/a	‡ FBXW7(R658*)	n/a	§	0	51.541
2	73	M	C	1	0	36.8197	1	1	Illumina 26-gene panel	unkn	0	S37F	0	0	n/a	n/a	n/aCNA	n/aCNA	0	†	n/a	n/a	‡	n/a	§	0	36.8197
3	68	M	C	0	n/a	n/a	0	n/a	Illumina 26-gene panel	unkn	0	S45F	V600E	0	n/a	n/a	n/aCNA	n/aCNA	0	†	n/a	n/a	‡	n/a	§	1	2.52459
4	52	M	C	0	n/a	n/a	1	1	Illumina 26-gene panel	unkn	0	T42_G48del	V600E	0	n/a	n/a	n/aCNA	n/aCNA	0	†	n/a	n/a	‡	n/a	§	0	55.3115
5	45	M	C	0	n/a	n/a	1	0	Illumina 26-gene panel	unkn	Q1230*	0	V600E	0	n/a	n/a	n/aCNA	n/aCNA	I255T	†	n/a	n/a	‡	n/a	§	0	21.4754
6	76	F	A	0	n/a	n/a	1	1	Illumina 26-gene panel	unkn	E1317Q, V1405I	0	0	0	n/a	n/a	n/aCNA	n/aCNA	0	†	n/a	n/a	‡	n/a	§	1	0.590164
7	54	M	Unkn	0	n/a	n/a	1	1	Illumina 26-gene panel	unkn	S1252F	0	D594E	0	n/a	n/a	n/aCNA	n/aCNA	Q100*	†	n/a	n/a	‡	n/a	§, SRC(L494P)	0	55.1475
8	78	M	Unkn	0	n/a	n/a	0	n/a	Illumina 26-gene panel	unkn	0	S45del	0	Q61R	n/a	n/a	n/aCNA	n/aCNA	0	†	n/a	n/a	‡	n/a	§	0	53.4754
9	58	M	C	0	n/a	n/a	1	1	Illumina 26-gene panel	unkn	G859R	0	0	0	n/a	n/a	n/aCNA	n/aCNA	R342*	† MET(R988C, D1151N, S1408L)	n/a	n/a	‡	n/a	§	0	46.6885
10	64	F	C	1	0	21.541	1	1	Illumina 26-gene panel	unkn	P870L	0	V600K	0	n/a	n/a	n/aCNA	n/aCNA	0	† MET(E550K)	n/a	n/a	‡	n/a	§	0	21.541
11	60	M	C	0	n/a	n/a	1	0	Illumina 26-gene panel	unkn	0	S37F		Q61K	n/a	n/a	n/aCNA	V175G, n/aCNA	R208K	†	n/a	n/a	‡	n/a	§	1	19.4098
12	62	M	Unkn	1	0	13.541	1	0	Illumina 26-gene panel	unkn	E1317Q	0	0	0	n/a	n/a	n/aCNA	n/aCNA	0	†	n/a	n/a	‡	n/a	§	1	13.541
13	73	F	Unkn	0	n/a	n/a	0	n/a	Illumina 26-gene panel	unkn	R845C	0	0	Q61R	n/a	n/a	n/aCNA	n/aCNA	0	† MET(E168D)	n/a	n/a	‡	n/a	§	0	67.1148
14	25	F	C	1	0	40.8197	1	1	Illumina 26-gene panel	unkn	0	G34R	V600E	0	n/a	n/a	n/aCNA	801 + 2T>G (splice), n/aCNA	0	†	n/a	n/a	‡	n/a	§	0	40.8197
15	51	F	C	1	0	1.37705	0	n/a	Illumina 26-gene panel	unkn	0	S37F	S467L	Q61R	n/a	n/a	n/aCNA	n/aCNA	0	†	n/a	n/a	‡	n/a	§	1	1.37705
16	62	F	C	0	n/a	n/a	1	0	Illumina 26-gene panel	unkn	M1431I fs	0	V600E	0	n/a	n/a	n/aCNA	n/aCNA	0	†	n/a	n/a	‡	n/a	§	0	71.2131
17	69	F	M	1	9.21311	3.86885	1	0	Illumina 26-gene panel	unkn	0	I35S	0	0	n/a	n/a	n/aCNA	n/aCNA	0	† KIT(L576P)	n/a	n/a	‡	n/a	§	1	13.082
18	69	F	C	0	n/a	n/a	1	1	Illumina 26-gene panel	unkn	0	S37F	V600E	0	n/a	n/a	n/aCNA	n/aCNA	0	†	n/a	n/a	‡	n/a	§	0	67.0164
19	73	F	C	0	n/a	n/a	1	0	Illumina 26-gene panel	unkn	0	S37F	0	0	n/a	n/a	n/aCNA	n/aCNA	0	†	n/a	n/a	‡	n/a	§	1	0.590164
20	64	M	C	1	4.36066	59.5082	1	1	Illumina 26-gene panel	unkn	0	S45Y	V600E	0	n/a	n/a	n/aCNA	n/aCNA	0	†	n/a	n/a	‡	n/a	§	1	63.8689
21	66	M	C	1	0	26.0328	1	1	Illumina 26-gene panel	unkn	L1129S	0	V600E	0	n/a	n/a	n/aCNA	n/aCNA	R213*	† MET(E168D)	n/a	n/a	‡	n/a	§	0	26.0328
22	64	M	C	1	0.360656	45.2459	1	0	Illumina 26-gene panel	unkn	0	S33C	V600E	0	n/a	n/a	n/aCNA	n/aCNA	0	† MET(R359Q)	n/a	n/a	‡	n/a	§	1	45.6066
23	45	F	C	1	0.262295	8.06557	1	0	Illumina 26-gene panel	unkn	T1160K	0	V600E	0	n/a	n/a	n/aCNA	n/aCNA	0	†	n/a	n/a	‡	n/a	§	1	8.32787
24	79	F	C	1	22	1.70492	1	1	Foundation One CDx	2	duplication exons 9-16	0	V600E	0	0	0	loss	0	P177L	0	0	0	0	0	0	1	23.7049
25	58	M	C	1	18	103.082	1	1	Foundation One CDx	6	0	D32G	V600E	0	0	0	loss	0	0	0	0	0	0	0	0	0	121.082
26	55	M	A	1	47	17.8852	1	0	Foundation One CDx	6	0	D32N	0	0	0	0	0	0	0	KIT(D820Y)	0	0	0	0	AURKA(amp), CCND1(amp), EMSY(amp), FGF19(amp), FGF3(amp), FGF4(amp)	1	64.8852
27	33	F	C	1	6	7.44262	1	0	Foundation One CDx	22	R302*	0	0	Q61K	0	-124C>T	0	0	0	0	0	0	0	0	CDKN1A(R86W), EPHA7(D776N), KDR(V567M), SMARCA4(R1157W)	1	13.4426
28	80	F	C	0	n/a	n/a	1	1	Foundation One CDx	31	I1307K	0	0	Q61R, amp	0	0	loss	0	0	0	0	0	0	0	IGF1R(amp)	0	130.361
29	46	M	Unkn	0	n/a	n/a	1	1	Foundation One CDx	59	S2631F	0	0	0	0	0	CDKN2A(W110*)	0	G266R	0	0	0	0	0	KDR(R1032Q)	0	89.2459
30	70	M	A	0	n/a	n/a	1	0	Foundation One CDx	unkn	exon 16 loss	0	0	0	0	0	loss	0	0	0	0	0	0	0	GRM3(D102N)	1	3.31148
31	56	F	C	0	n/a	n/a	1	0	Foundation One CDx	unkn	0	D32N	V600E	0	0	0	0	0	0	0	0	0	0	0	ERBB4(T180A), NPM1(splice site 583-1_583GT>AA)	1	26.0984
32	72	M	C	1	0	0	1	1	Foundation One CDx	unkn	P2622L	0	0	0	splice site 6705-1G>C Y2285fs*5	-146C>T	0	0	0	0	TET2(K1491*)	0	0	0	ERBB2(S310F), MEN1(Q513*), GRIN2A(D1237N, E1175K, E962K), GRM3(R59Q), ROS1(S941F), SPTA1(R1281C)	0
33	61	M	C	0	n/a	n/a	1	1	Foundation One CDx	16	0	S45del+Y43:Y53	0	Q61K		-146C>T	loss	0	0	0	0	0	0	0	MTAP(loss)	0	33.7377
34	65	M	Unkn	1	5	0.704918	0	n/a	Foundation One CDx	67	0	del intron 1-exon 3	0	0	splice site 3709-1G>A	-124C>T,	CDKN2A(H83Y)	0	splice site 560-1G>A	ERBB4(E452K), PIK3C2B(E1440K)	0	0	0	0	GRM3(D280N)	1	5.70492
35	75	M	C	1	0.5	6.05738	1	0	Foundation One CDx	18	0	rearrangement intron 13	K601E	0	0	-124C>T	0	0	loss	0	0	0	PARK2(P113fs*51)	0	INPP4B(S563*)	1	6.55738
36	61	M	C	0	n/a	n/a	1	0	Foundation One CDx	35	0	G34I	0	Q61K	0	-124C>T	loss	0	0	0	0	BRCA2(Q861*)	0	0	LRP1B(E1734*)	1	13.6721
37	72	M	C	0	n/a	n/a	1	1	Foundation One CDx	10	0	T41N, S45F	0	Q61R	0	-146C>T		0	0	0	0	0	0	0	0	0	46.8525
38	79	M	C	0	n/a	n/a	1	1	Foundation One CDx	14	0	S45del	0	Q61L	rearrang exon 39	-146C>T	loss	0	0	HGF(E199K)	TET2(W1291*), ARID1A(M362fs*9)	ATM(Q2433*)	0	0	JAK3(G1101R), NTRK3(D576N), RBM10(A66fs*68), SF3B1(K666T)	0	8
39	72	F	C	0	n/a	n/a	1	1	Foundation One CDx	45	0	W383G	0	Q61R	0	0	loss	0	0	0	0	0	0	0	BCORL1(Q1372*)	0	10.6557
40	72	M	C	1	7	2.8	1	unkn	Foundation One CDx	unkn	0	D32G	0	0	0	0	0	0	0	CBL(C384S), RET(P613S)	0	0	0	0	0	0	9.8
41	50	F	A	1	3	6.8	1	0	Foundation One CDx	4	0	S33P	0	0	0	0	0	0	0	CDK4(ampl)	0	0	0	0	CRKL(ampl)	1	9.8
42	44	M	C	0	n/a	n/a	1	0	Foundation One CDx	25	0	T41I	0	Q61K	0	-146C>T	p16INK4a(R58*) p14ARF(P72L)	0	R342*	0	0	0	0	0	NSD1(S2181F), RANBP2(I656M), RUNX1(splice site 508_508+1GG>AA)	1	31.1
43	52	M	C	0	n/a	n/a	1	1	Foundation One CDx	372	P1609L	S45F	0	0	0	-144C>T	0	0	W146*	KIT(V559A), CCND1(ampl), KIT(ampl), EGFR(E709K), FGFR2(D283N), FLT3(E608K), KDR(R1032Q), PDGFRA(R293C), CBL(R420Q), HGF(E199K)	ARID1A(Q575*), DNMT3A(R143*), SETD2(R1322*)	BRCA1(R1495M), MRE11A(E51K)	0	0	CREBBP(P2031fs*9 Q1002*), GATA1(E114K), GLI1(G574R), GRIN2A(G889E), KEL(W537), LRP1B(Q1997*, Q3442*), STAT4(W551*)	0	40.55
44	78	M	C	1	0	40.95	1	1	Foundation One CDx	unkn	0	N387K	0	Q61K	0	0	0	0	0	0	MLL(P2170S)	0	0	IDH1(R132G)	EPHA7(S951F) GABRA6(H369Y)	0	40.95
45	50	M	C	1	0	51.63	1	1	Foundation One CDx	unkn	0	S45F	V600E	0	0	-146C>T	loss	0	0	0	0	0	PARK2(W74*), CUL3(S270F)	0	GRIN2A(R1067W)	0	51.63
46	27	F	C	1	96	60.59	1	1	Foundation One CDx	unkn	0	S45P	V600E	Q61R	0	-124C>T	0	0	0	0	0	0	0	0	GPR124 R199C	1	156.59
47	58	F	C	0	n/a	n/a	1	1	Foundation One CDx	86	R2204*	0	0	0	0	-124C>T	0	0	0	GNAQ(R183L), PIK3R1(splice site 1119-25_1153del60)	0	0	0	0	0	0	10.81
48	41	M	U	0	n/a	n/a	1	0	Foundation One CDx	unkn	R332*	0	0	0	0	0	0	0	0	GNA11(Q209L)	KDM6A(R519*)	0	BAP1(R385*)	0	0	0	54.78
49	77	M	C	1	13	4.7	1	1	Foundation One CDx	28	I1307K	0	0	Q61L	0	-146C>T	loss	0	P177S	RAC1(P29S)	BRD4(Q1077*)	0	FBXW7(R14Q)	0	MTAP(loss)	0	17.7
50	69	F	A	0	n/a	n/a	1	0	Foundation One CDx	2	I130K	0	V600E	0	0		loss, p14ARF (R115L)	0	0	0	0	0	0	0	0	1	14
51	70	M	C	0	n/a	n/a	0	n/a	Foundation One CDx	10	Q1549*	0	V600K	0	0	-146C>T	0	0	S261T	0	0	0	0	IDH1(R132C)	FOXP1(R36W), GRM3(G18E)	0	39.11
52	75	M	C	0	n/a	n/a	1	0	Foundation One CDx	13	D849fs*11	0	0	Q61R	0	-146C>T	loss	0	0	0	0	0	0	0	DICER1 L1323fs*1	1	12.62
53	68	M	C	0	n/a	n/a	1	1	Foundation One CDx	30	W685*	0	V600K	0	0	-125_-124CC>TT		0	S241Y	RB1(splice site 1411_1421+20del31)	ARID2(Q397*)		FBXW7(G437fs*61)	0	0	0	40.59
54	57	M	C	1	9	0	1	0	Foundation One CDx	unkn	T1301fs*14	0	0	Q61K	0	-124C>T	p16INK4a(R80*) p14ARF(P94L)	0	0	MTOR(A648T), NOTCH2(Q2317*)	0	0	0	0	PREX2(E414K)	1	9
55	60	M	C	0	n/a	n/a	0	n/a	Foundation One CDx	3	0	S37Y	0	0	0	0	loss	0	0	KDR(ampl), PDGFRA(ampl), KIT(ampl)	0	0	0	0	0	1	13.7705

## Sheet: APC CTNNB1 wild type
	Age	Sex	Melanoma origin (C, cutaneous; A, acral; M, mucosal; unkn, unknown)	Brain Metastases? (yes=1, no=0)	Time from MM to brain mets (months)	Time from brain mets to last f/u (months)	Immunotx (yes=1, no=0)	Immunotx Response (yes=1; no=0)	Sequencing Method	No Mut/Mb	BRAF	NRAS	NF1	TERT	CDKN2A/B	PTEN	TP53	Other bone fide oncogenes	Epigenetic Modifier genes	DNA repair genes	Ubiquitin-like modifiers	Metabolic gene	Other	Status (death=1, alive=0)	OS (months)
1	53.6959	M	unkn	0	n/a	n/a	1	0	Foundation One CDx	52	D594N	0	splice site 2002-2_2002AGG>GA	-124C>T	0	R130L	0	HGF(E174K), RPTOR(ampl), GRM3(E538K)	0	PALB2(A712fs*20)	0	0	KEL(Q238*)	0	210
2	65.6685	M	C	0	n/a	n/a	1	1	Foundation One CDx	40	0	0	splice site 479+2T>C	-125_-124CC>>TT	loss	0	R213*	ROS1(S1986F)	BRD4(Q868*)	0	0	0	0	0	1.01639
3	62.0411	M	M	1	5.27869	2.7541	1	0	Foundation One CDx	4	0	0	0	0	0	0	0	KIT(K642E), RAC1(P29T)	0	0	0	0	SF3B1(R625C)	1	8.03279
4	73.3151	M	M	0	n/a	n/a	1	0	Foundation One CDx	4	0	0	R192*	0	0	0	0	MYC(ampl), CBL(G415S)	0	0	0	0	0	0	5.86885
5	36.4027	F	C	1	0	5.90164	1	0	Foundation One CDx	11	V600E	Q61K	0	-124C>T	loss	0	0	CDK4(ampl), ERBB3(ampl)	0	0	0	0	0	0	5.90164
6	69.8438	M	C	1	51.8033	7.90164	1	0	Foundation One CDx	42	K483E	0	S1599F	-124C>T	0	splice site 209+2T>C	0	0	0	ATM(L2445P)	0	0	0	1	59.7049
7	33.9534	M	A	1	0.196721	6.7541	1	1	Foundation One CDx	0	0	0	0	0	0	0	0	CDK4(ampl), MDM2(ampl), FGFR3(ampl)	CREBBP(R1081H)	0	0	SDHA(rearrang exon 12)	0	0	6.95082
8	72.3945	M	C	0	n/a	n/a	1	0	Foundation One CDx	4	V600E	0	0	-124C>T	0	loss	0	0	0	0	0	0	0	0	13.9016
9	39.1205	M	M	1	0	26.918	1	0	Foundation One CDx	5	0	0	0	0	rearrangement exon 1	0	0	KRAS(G12A), GNAQ(R183Q)	0	0	0	0	SF3B1(R625H)	0	26.918
10	87.8575	F	C	0	n/a	n/a	1	1	Foundation One CDx	8	0	Q61R	0	-124C>T	0	0	0	0	TET2(L757fs*12)	0	0	0	0	0	24.9836
11	42.5315	F	C	1	58.2295	0.163934	1	0	Foundation One CDx	13	V600E	0	0	-125_-124CC>>TT	loss	loss	Q100*	CDK4(R24H)	0	0	PARK2(loss)	0	MTAP(loss)	1	58.3934
12	43.326	M	C	0	n/a	n/a	1	1	Foundation One CDx	4	AGK-BRAF fusion (A2;B8)	0	0	-146C>T	0	Y27D	0	CDK4(R24C)	0	0	0	FH(splice site 556-1G>A)	0	0	23.1475
13	65.0164	M	M	0	n/a	n/a	1	0	Foundation One CDx	4	0	G12D	0	0	loss	0	0	0	0	0	0	0	MTAP(loss)	1	5.2459
14	72.1644	M	M	0	n/a	n/a	1	1	Foundation One CDx	6	0	0	0	0	0	0	G105D, P278R	AKT3(ampl), KIT(W557G), KIT(ampl), ERBB4(ampl), MCL1(ampl), PIK3R1(K567E)	0	0	0	0	0	0	17.8033
15	56.1315	M	C	0	n/a	n/a	1	0	Foundation One CDx	23	0	Q61R	0	-146C>T	0	0	S127F	ERBB4(E317K)	0	0	0	0	SMARCA4(R885C)	1	8.4918
16	47.2329	M	C	1	0.590164	21.2131	1	1	Foundation One CDx	57	0	Q61H	0	0	CDKN2A(P114L)	0	0	0	0	0	0	0	KEL(W407*)	0	21.8033
17	50.8904	M	unkn	0	n/a	n/a	1	1	Foundation One CDx	30	0	Q61L	0	-124C>T	CDKN2A(R58*)	0	Q317*	RAC1(P29S), MET(H150Y)	0	0	0	0	SNCAIP(S761F)	0	22.3934
18	59.4411	M	C	1	19.5738	2.85246	1	0	Foundation One CDx	0	0	Q61K	0	0	duplication intron 1-intron 2	0	0	MITF(ampl)	0	0	0	0	0	1	22.4262
19	71.6548	F	A	0	n/a	n/a	1	0	Foundation One CDx	1	0	0	0	0	0	0	0	CDK4(ampl), KRAS(ampl), MDM2(ampl), KIT(V560D), PIK3CA(P124L)	0	ATM(K468fs*18)	0	0	C11orf30(ampl)	1	6.4918
20	50.8247	F	C	0	n/a	n/a	1	0	Foundation One CDx	9	V600E	0	0	-124C>T	loss	P283fs*9	0	CDK4(R24C), SMAD2(H125fs*fs36)	0	0	0	0	SMAD2(H125fs*fs36)	0	39.2459
21	60.5562	M	C	0	n/a	n/a	0	n/a	Foundation One CDx	147	0	0	splice site 1517_1527+2delTCTTGCTTTGTGT	-124C>T	CDKN2A(P114L)	0	S241F	HRAS(G13D), PREX2(S1514F)	0	0	FBXW7(R564fs*12)	0	RUNX1T1(E238K, R243Q), SNCAIP(G195E), FGF6(R125Q), PRKCI(R278C), CSF1R(W58*)	1	3.37705
22	69.2658	M	C	1	19.6066	1.47541	1	0	Foundation One CDx	66	0	0	E1334*	0	loss	0	loss	FLT4(G1131D)	SETD2[S1390*)	0	0	0	SLIT2(D1076N), GRIN2A(E50K, P1132L), LRP1B(G4199, Q400*, W3334*), MAGI2(G465E), FOXP1(splice site 1147-1G>A)	1	21.082
23	61.3671	M	M	0	n/a	n/a	1	0	Foundation One CDx	5	0	0	0	0	p16INK4a(E61fs*61), p14ARF(G75fs*88)	0	0	CBL(C396S)	0	0	0	0	SF3B1(R625C)	1	12.2295
24	51.6493	F	C	0	n/a	n/a	1	1	Foundation One CDx	4	0	Q61K	0	-146C>T	0	loss	0	CCND1(ampl), FGF4(ampl), FGF19(ampl)	0	0	0	0	FAT1(A880T), GRIN2A(E1301K)	0	41.6393
25	40.6137	M	C	1	8.32787	6.2623	1	0	Foundation One CDx	unkn	0	Q61K	0	0	0	H93Y	0	0	0	0	0	0	LRP1B(splice site 5501-1_5501GG>AA)	1	14.5902
26	21.8055	M	C	0	n/a	n/a	1	1	Foundation One CDx	11	V600E	0	0	-146C>T	splice site 151-1G>A	0	0	MTOR(S2215F)	0	0	0	0	0	0	43.4426
27	64.1041	F	A	1	0.393443	25.6066	1	0	Foundation One CDx	6	0	0	0	0	loss	loss	0	CCND3(ampl)	0	0	0	0	0	1	26
28	41.663	F	C	0	n/a	n/a	1	0	Foundation One CDx	0.8	V600E	0	0	0	0	loss	0	MCL1(ampl), MYC(ampl), NTRK1(ampl), PDGFRA(ampl)	MYST3(ampl)	0	0	0	IKBKE(ampl), LYN(ampl)	1	13.5738
29	70.3068	M	C	0	n/a	n/a	1	1	Foundation One CDx	30	0	0	Q912*	0	0	0	0	FLT3(D586N), FLT1(R781Q)	MEN1(K459fs*4)	0	0	0	EPHA7(S225F)	0	33.3115
30	78.7096	M	C	0	n/a	n/a	1	0	Foundation One CDx	65	K601E	0	0	-146C>T	splice site 193_193_1GG>AA	0	R248W, Q52*, splice site 672+1G>A, splice site 920-10_926del17	NOTCH1(D469N, E450K, Q1647*), ERBB4(E452K), PTCH1(P568L)	KMT2D(Q3580*), TET2(Q740* Q947*)	0	CUL3(K12N), PARK2(T240M)	0	IL7R(E202K), NTRK1(P695S), ASXL1(Q1039*), FAT1(R1096*), LRP1B(splice site 13659+1G>A)	0	48.9836
31	43.2055	M	unkn	0	n/a	n/a	0	n/a	Foundation One CDx	unkn	V600E	0	0	0	0	0	0	FGF14(T222M)	0	0	0	0	LRP1B(M3278I)	0	50.2623
32	48.7151	F	unkn	1	2.78689	9.31148	1	0	Foundation One CDx	25	V600E	0	Q1822*	0	p16INK4A(R58fs*), p14ARF(P72fs*100)	0	0	0	0	0	0	0	0	1	12.0984
33	66.0356	F	C	1	0.131148	42.3934	1	1	Foundation One CDx	51	0	0	L1326* splice site 654+2_654+6TAAGT>AAAGG	-124C>T	0	0	0	KRAS(Q61L), AKT2(ampl)	SETD2(Q2266*), KMT2C(K2702*)	ATR(Q1315*)	0	0	AXL(ampl), BCOR(R810*), CDC73(splice site 1560-12_1577del30)	0	42.5246
34	57.9534	F	C	1	9.60656	0.655738	0	n/a	Foundation One CDx	4	V600E	0	0	-124C>T	loss	loss	0	ROS1(R2126W)	0	0	BAP1(M1I)	0	SNCAIP(P734S)	1	10.2623
35	69.1068	M	C	1	0	103.049	1	0	Foundation One CDx	107	0	0	Q1815*, R416*	-146C>T	CDKN2A(Q50*)	P38S	0	EZH2(P132S), RAF1(S257L), HGF(E199K), CDK12(Y242fs*10)	SETD2(R1625C)	ATM(W488*)	0	0	LRP1B(Q3363*)	1	103.049
36	57.1123	M	C	0	n/a	n/a	1	1	Foundation One CDx	25	0	0	0	-124C>T	loss	0	0	CDK6(ampl), MET(ampl), PREX2(E430K), PIK3CG(ampl)	DNMT3A(Q527*)	0	0	0	SMARCA4(R1192C), FGFR2(R203C), PTPN11(T468M)	0	49.3115
37	54.3644	M	C	1	12.4262	36.1639	1	0	Foundation One CDx	7	V600E	0	0	0	0	0	0	0	0	0	0	0	0	0	48.5902
38	71.6192	M	unkn	1	0	3.2459	0	n/a	Foundation One CDx	55	G466E	Q61H	splice site 6428-45_6437del55 splice site 7063-2A>G	0	0	splice site 801+1G>A	S127F	RB1(Q685*)	KMT2C(Q461*)	0	0	0	FGFR2(E777K), SNCAIP(E852K)	1	3.2459
39	57.3781	F	C	0	n/a	n/a	1	1	Foundation One CDx	32	0	Q61R	0	-146C>T	p16INK4A(Q50*)	0	R282W	FLT1(R781Q)	0	0	0	IDH1(P33S)	TNFAIP3(P656L), FAT1(Q3411*), FAM123B(Q644*), KEL(R516*), SLIT2(splice site 4349-1G>A)	0	44.6885
40	85.7945	M	C	0	n/a	n/a	0	n/a	Foundation One CDx	72	0	0	R2150*, splice site 4332+1G>A	0	p16INK4A(D74fs*72), p14ARF(R90fs*82), loss	0	0	SMAD4(R87fs*13), NOTCH1(E2534fs*55)	SETD2(R620*)	0	FBXW7(E192*)	0	PTPN11(E69K)	1	7.63934
41	57.6356	M	C	0	n/a	n/a	1	1	Foundation One CDx	10	0	Q61L	0	0	0	0	R213*	ERBB4(E755K)	ARID2(S297F)	0	0	0	0	0	49.1148
42	48.1808	M	unkn	1	0.754098	26.0656	1	0	Foundation One CDx	8	G464V	Q61K	0	-124C>T	0	0	0	AKT3(E17K)	0	0	0	0	0	1	26.8197
43	69.5973	M	C	1	0	4.39344	1	1	Foundation One CDx	63	0	0	0	-124C>T	CDKN2A(P114L, R129C)	0	G245N, R110fs*13	EGFR(ampl)	CREBBP(Q925*)	MSH2(K918fs*2)	0	0	CDH1(P277S), KEL(Q256*)	0	4.39344
44	33.7781	F	C	1	10.2623	6.98361	1	1	Foundation One CDx	16	V600E reaarrangement intron 9	0	0	-124C>T	loss	W111*	Y205F	PIK3R1(K551_Q552insEEDLKK)	0	0	0	0	MTAP(loss)	0	17.2459
45	53.5589	F	A	0	n/a	n/a	0	n/a	Foundation One CDx	11	V600E	0	0	-146C>T	loss	0	0	ERBB2(ampl), HGF(ampl), MTOR(E1799K), CHEK2(V198fs*7), RICTOR(ampl)	0	0	0	0	KEL(ampl), MTAP(loss)	0	2.91803
46	67.5753	F	C	0	n/a	n/a	1	1	Foundation One CDx	37	0	G12D	E169fs*4	-124C>T	0	0	0	0	ARID1A(R2158*)	0	0	0	SYK(R574*)	0	6.29508
47	24.8247	M	C	1	2.78689	8.68852	1	0	Foundation One CDx	4	V600E	0	0	-124C>T	CDKN2A(R58*, P72S)	loss	0	AKT3(ampl), PIK3CA(V344G), MCL1(ampl)	0	0	0	0	0	0	11.4754
48	46.2027	M	C	0	n/a	n/a	1	1	Foundation One CDx	4	V600E	0	0	-124C>T	loss	0	0	MTOR(ampl)	0	0	0	0	0	0	3.5082
49	66.7151	M	unkn	0	n/a	n/a	0	n/a	Foundation One CDx	50	0	0	0	-124C>T	0	0	C277G	MAP2K1(K57E)	0	0	0	SDHA(Q170*)	0	1	4.39344
50	87.0466	F	C	1	0.229508	4.19672	1	0	Foundation One CDx	39	0	0	W221*	-146C>T	CDKN2A(A102fs*44, R99Q)	0	P250F	HRAS(Q61L), MET(ampl), CDKN2C(E51*)	0	0	0	0	PIM1(ampl)	1	4.42623
51	69.926	F	C	1	106.361	4.7541	1	0	Foundation One CDx	20	0	Q61K	0	-125_-124CC>>TT	CDKN2A(S56fs*63)	0	0	0	0	0	0	0	GATA(W329)	1	111.115
52	65.5425	F	C	0	n/a	n/a	1	0	Foundation One CDx	1	0	0	I679fs*21	0	loss	0	0	CCND1(ampl)	0	0	0	0	C11orf30(ampl), MTAP(loss)	1	17.541
53	42.011	F	C	1	11.5082	4.72131	1	0	Foundation One CDx	5	V600E	0	0	-146C>T	loss	loss	0	0	0	0	0	0	0	1	16.2295
54	76.7315	F	A	0	n/a	n/a	1	0	Foundation One CDx	4	0	G12D	0	0	loss	0	0	IGF1R(ampl)	0	0	0	0	RNF43(P660fs*87)	1	4.29508
55	64.8877	M	unkn	1	1.01639	28.2623	1	0	Foundation One CDx	6	0	Q61K	0	-146C>T	loss	0	0	0	SETD2(NM_014159 rearrang intron 16)	0	0	0	0	0	29.2787
56	52.9534	F	C	0	n/a	n/a	1	0	Foundation One CDx	1	V600E	0	0	-146C>T	loss	splice site 253+1G>T	0	MDM2(ampl)	0	0	0	0	SPTA1(E638K) CSF1R(R144H)	1	24.3279
57	65.8438	F	C	1	0.295082	3.5082	1	0	Foundation One CDx	10	V600K	0	0	-146C>T	loss	0	0	PIK3CA(Q546K)	TET2(T229fs*25)	0	0	IDH1(R132C)	0	1	3.80328
58	55.663	F	C	1	0.95082	2	1	0	Foundation One CDx	9	V600K	ampl	0	-146C>T	loss	0	0	CCND1(ampl), FGF19(ampl), FGF3(ampl), FGF4(ampl), PTCH1(S494F), PIK3CG(D238N)	0	TOP1(ampl)	0	0	C11orf30(ampl)	0	2.95082
59	52.7123	M	A	1	35.541	3.04918	1	0	Foundation One CDx	4	0	0	0	0	0	0	0	CRKL(ampl), MITF(ampl), RICTOR(ampl)	0	FANCA(W745*)	0	0	LZTR1(trunc exon 1)	1	38.5902
60	82.7014	M	C	1	1.67213	2.32787	0	n/a	Foundation One CDx	unkn	0	0	0	0	0	0	0	0	0	0	0	0	BCL2(K17N, R129H)	1	4
61	32.2055	F	C	1	4	3.77049	1	0	Foundation One CDx	6	V600E	0	0	0	0	loss	A159V	CDK4(R24H)	0	0	0	0	0	1	7.77049
62	20.6466	F	C	1	14.6885	2.98361	1	0	Foundation One CDx	4	V600E	0	0	0	loss	0	0	IGF1R(ampl)	0	0	0	0	0	1	17.6721
63	72.2521	M	C	1	0.95082	50.918	1	1	Foundation One CDx	53	D594N	0	K1263*, R1362*, W221*	0	p16INK4a(E61fs*59), p14ARF(A76fs*85)	0	0	HRAS(G13N), FLT3(D593N), RAC1(P29S)	0	0	0	0	GRIN2A(P1366L), SMARCA4(P20fs*23), LRP1B(R4139*), MUTYH(Y165C)	0	51.8689
64	70.7863	F	C	1	30.3279	0.590164	1	0	Foundation One CDx	9	V600E	0	0	-124C>T	loss	0	0	0	KDM5C(Q1493*)	0	0	0	IL7R(E202K)	1	30.918
65	82.126	M	C	0	n/a	n/a	0	n/a	Foundation One CDx	143	0	0	R440*	-146_-149CTCC>TTCT	0	0	R249fs*96, R282W	CCND1(ampl), CDK4(ampl)	0	0	0	0	ARFRP1(ampl), EMSY(ampl)	0	52.2295
66	53.1644	F	A	0	n/a	n/a	1	0	Foundation One CDx	4	0	Q61R	0	-146C>T	loss	0	0	0	0	0	0	0	0	1	4.42623
67	45.9288	M	A	0	n/a	n/a	1	0	Foundation One CDx	unkn	0	Q61K	0	0	0	0	0	0	0	0	0	0	0	0	42.5574
68	43.9589	F	M	0	n/a	n/a	1	0	Foundation One CDx	unkn	0	0	0	0	0	0	E339fs*8	0	0	0	0	0	(N816fs*3)	1	31.1803
69	51.5699	F	M	0	n/a	n/a	1	0	Foundation One CDx	unkn	0	0	0	0	0	0	0	0	0	0	0	0	SF3B1(R625H)	1	20.1311
70	52.937	M	C	0	n/a	n/a	1	0	Foundation One CDx	unkn	0	G12D	Q1360fs*18, Q589*	0	p16INK4A(R80*) p14ARF(P94L)	0	0	MAP2K1(P124S)	0	0	0	0	SPEN(P2664L)	1	43.0492
71	86.7781	F	C	0	n/a	n/a	0	n/a	Foundation One CDx	18.9	0	G13R	0	0	0	0	G119V	PREX2(L267F)	ARID2(W264*), KDM6A(trunc exon 24)	0	0	0	0	0	69.0164
72	71.7699	M	C	0	n/a	n/a	0	n/a	Foundation One CDx	150	0	0	0	-124C>T	p16INK4a(P81L)	0	W53*	EGFR(A763V), CD274(ampl), PDCD1LG2(ampl), CBL(I393R)	ARID1B(Q1166)	BRCA1(splice site 671-1G>A)	0	0	ARD11(E1035K), CSF1R(W846), EPHA3(D356N, D806N), GRIN2A(E50K), JAK2(ampl), LRP1B(deletion exons 19-43), SRC(Q529*)	0	39.7705
73	60.1781	F	C	1	16.7213	14.5902	1	0	Foundation One CDx	unkn	G469V	0	0	-146C>T	0	0	V172I	GRM3(D511N G18E)	ARID2(S297F). MLL3(Q2549*)	ATR(V327fs*3)	0	0	FAT1(R1096*), GRIN2A(G1322E), INHBA(S141F)	1	31.3115
74	70.7726	M	C	0	n/a	n/a	1	1	Foundation One CDx	65.8	0	0	Q2513*	-124C>T	0	0	R248L, R249G	RAC1(P29S), RB1(R787*)	0	FANCD2(R530Q)	0	0	KEL(splice site 673-1G>A) LRP1B(R3638W) RUNX1T1(A493V)	0	8.98361
75	76.5288	M	C	0	n/a	n/a	1	1	Foundation One CDx	14.4	V600K	0	0	-146C>T	0	0	0	0	ARID2(Q397*, S660*)	0	0	0	0	1	36.3607
76	62.3123	M	C	0	n/a	n/a	1	1	Foundation One CDx	79.3	0	0	R440*, Y408*	-124C>T	p16INK4a(L31fs*17)	0	0	CCND3(ampl), PTCH1(Y820*), PREX2(E414K), MITF(ampl)	KDM5C(Q1348*), TET2(Q803*)	ATM(L167*)	0	FH(N415fs*37)	WT1(T455fs*12), AXIN(S611P), EPHA7(S951F), GRIN2A(R970W)	1	59.377
77	73.0164	M	C	0	n/a	n/a	0	n/a	Foundation One CDx	121	0	0	R2637*	-124C>T, -145C>T	0	0	R248W, S215N	ROS1(R1035), NOTCH1(P1654fs*144)	0	0	BARD1(Q666)	0	GLI1(R20W), PPP2R1A(S256F), SOX9(E15), SPTA1(K2373)	1	51.7377
78	70.0795	M	C	0	n/a	n/a	1	1	Foundation One CDx	109	0	0	R2450*	0	p16INK4a(D153N)	0	R213	PREX2(R463C)	ARID1A(Q1537)	0	0	0	GRIN2A(E1461K), KEL(W532), LRP1B(splice site 1132-1G>A)	0	55.541
79	72.4	F	C	1	0	16.3279	1	1	Foundation One CDx	17.1	V600E	G12A	0	-146C>T	0	0	0	KRAS(G12A), EZH2(U646S)	0	0	0	0	BRIP1(R798)	1	16.3279
80	79.2795	M	C	0	n/a	n/a	1	1	Foundation One CDx	136.9	0	0	E800*	0	0	0	splice site 672G>A	FLT1(R281Q)	0	ATRX(L664fs*1)	0	0	GNA13(R200K), LRP1B(E3013K, W3978, W680), SLIT2(Q1152), SPTA1(E1707K)	0	27.7705
81	62.3836	M	C	0	n/a	n/a	1	1	Foundation One CDx	159.5	0	0	H407fs*5	-124C>T	0	0	F134L	HRAS(Q61K), RAC1(P29S)	ARID2(Q1128), KMT2C(R1292)	ATM(R2832C)	FBXW7(R658)	0	ACVR1B(Q468), GATA1(G344R), IRF2(Q190), LRP1B(R2609Q)	0	38.3279
82	79.3425	M	no info	0	n/a	n/a	1	1	Foundation One CDx	27	0	0	0	-146C>T	0	0	0	FLT1(R281Q), NOTCH3(splice site 4404-1G>A), RAF1(ANO10-RAF1fusion)	ARID2(Q760fs*7)	0	0	0	PBRM1(loss), SPTA1(Q1720)	1	29.9672
83	63.074	M	no info	0	n/a	n/a	1	0	Foundation One CDx	9	0	Q61R	0	-146C>T	0	0	P390fs*5	0	0	FANCA(R1011H)	0	0	0	1	35.1148
84	69.9479	M	C	0	n/a	n/a	1	0	Foundation One CDx	8.1	0	Q61R	0	0	loss	0	R306*, Y236H	0	MYST3(ampl)	0	0	0	0	1	7.70492
85	70.3041	F	C	0	n/a	n/a	1	1	Foundation One CDx	36	0	Q61R	0	-124C>T	loss	0	0	PIK3CA(N1044K)	SETD2(S360fs*4)	0	0	0	0	0	47.1148
86	61.5397	M	no info	0	n/a	n/a	1	1	Foundation One CDx	unkn	0	G12D	0	0	p16INK4a(R58*), p14ARF(P72L)	0	0	0	0	0	0	0	LRP1B(D3491N)	0	12.9508
87	92.6959	F	C	0	n/a	n/a	1	no info	Foundation One CDx	21	0	Q61K	0	-146C>T	loss	0	0	0	0	0	0	0	PDGFRB(T545I), CHD2(R804)	0	1.04918
88	66.9123	M	C	1	7.90164	77.6721	1	1	Foundation One CDx	130.6	0	0	Q853*, R416*	-146C>T	p16INK4a(M1fs*11)	0	W146*	EGFR(ampl), ERBB2(R970W), PTCH1(P369L), CBL(F418L), RAF1(S257L)	KMT2D(splice site 13531-1G>A), CREBBP(Q1092*)	0	0	0	DAXX(Q21*), FAT1(R2726*), LRP1B(Y3440*), SPTA1(E1707K, H1591Y), TNFAIP3(P574L)	0	85.5738
89	68.1973	M	C	1	0	24.6557	1	1	Foundation One CDx	111.7	0	0	Q2582*	-138_-139CC>TT	p16INK4a(E88K), p14ARF(G102E)	0	0	NOTCH3(D221N), ERBB2(G309E), CBL(F418I)	0	0	0	0	GRIN2A(E1073K), KEL(R248W)	1	24.6557
90	57.1397	F	C	1	29.8361	26.4918	1	0	Foundation One CDx	12.6	V600E	0	0	0	p14ARF(loss exon 1)	0	0	SMAD2(loss exon 7-8), CRKL(ampl), GRM3(G18E)	0	0	0	0	0	0	56.3279
91	30.4411	F	A	1	10.7541	43.5738	1	0	Foundation One CDx	1.8	SOX5-BRAF fusion	0	0	0	0	0	0	AURKA(ampl), GNAS(ampl)	0	0	0	0	ARFRP1(ampl), ZNF217(ampl)	0	54.3279
92	72.4795	M	C	0	n/a	n/a	1	1	Foundation One CDx	54	0	Q61R	0	-146C>T	0	0	0	CRKL(ampl)	0	0	0	0	NF2(H242fs*4), EP300(complex rearrang, Q2266*), INPP4B(P137fs*20), NOTCH3(G831E)	0	50.1639
93	56.7151	M	C	0	n/a	n/a	1	0	Foundation One CDx	7	V600E	0	0	0	loss	0	0	RAC1(P29S), MCL1(ampl), PIK3C2B(ampl), MDM4(ampl)	KMT2C(R284*)	0	0	0	0	1	16.6557
94	80.389	F	C	0	n/a	n/a	1	0	Foundation One CDx	11	V600E	0	0	0	0	0	loss	EZH2(Y646F), HGF(ampl), PTCH1(S494F)	0	0	0	0	0	1	5.77049
95	80.3616	M	C	0	n/a	n/a	1	0	Foundation One CDx	23	0	Q61H	0	-146C>T	0	0	splice site 993G>A	MAP2K1(P124L)	0	MUTYH(G382D)	0	0	XPO1(E571K)	1	7.21311
96	58.8986	M	C	1	87.1475	19.5738	1	no info	Foundation One CDx	1.8	0	0	0	0	0	0	0	PDGFRA(E289K)	0	0	0	0	0	1	106.721
97	44.589	F	no info	1	0	7.31148	0	n/a	Foundation One CDx	4.5	V600E	0	0	-125_-124CC>TT	loss	0	0	0	0	0	0	0	0	1	7.31148
98	56.1534	M	C	1	0.0655738	2.55738	0	n/a	Foundation One CDx	0	V600E	0	0	0	truncation exon 1	0	0	0	0	0	0	0	0	1	2.62295
99	67.5479	M	C	0	n/a	n/a	1	1	Foundation One CDx	100.9	0	Q61K	C1711*	-146C>T	p16INK4a(P48R)	0	D259N, R110C, R273H, S241F	ROS1(G2271E)	0	0	0	0	GRM3(G13E), GABRA6(L441F), MAGI2(splice site 3424-1G>A), SPLIT2(R828*)	1	45.7705
100	51.5616	M	C	0	n/a	n/a	1	0	Foundation One CDx	79.3	V600E	0	R440*, Y408*	-124C>T	p16INK4a(L31fs*17)	0	0	CCND3(ampl), PTCH1(Y820), MITF(ampl), PREX2(E414K)	TET2(Q803), KDM5C(Q1348*)	ATM (L167)	0	FH(N415fs*37)	WT1(T455fs*12), AXIN1(S611P), EPHA7(S951F), GRIN2A(R970W)	1	28.3934
101	70.0356	M	C	0	n/a	n/a	1	1	Foundation One CDx	unkn	0	Q61L	0	0	0	0	splice site 375G>T	0	0	0	0	0	0	0	71.6066
102	99	F	C	0	n/a	n/a	1	1	Foundation One CDx	28.8	0	Q61K	0	-146C>T	loss	0	0	ERBB4(G319E)	0	0	PARK2(splice site 1285+1G>A)	0	BCOR(W509), LRP1B(splice site 12117-1G>A), WT1(R434C)	1	6.09836
103	73.874	M	C	0	n/a	n/a	0	n/a	Foundation One CDx	103.6	0	0	Q1515*	0	0	0	splice site 637-1G>A	PREX2(E430K)	CREBBP(Q986*)	0	0	0	BCOR(Q600)	1	2.59016
104	71.8219	F	C	0	n/a	n/a	1	1	Foundation One CDx	unkn	0	Q61R	0	-146C>T	p16INK4a(R58*), p14ARF(P72L)	0	0	0	0	0	0	IDH1(R132C) J	AK2(V617F)	1	64.2295
105	87	M	C	0	n/a	n/a	1	1	Foundation One CDx	2.7	0	0	0	0	rearrangement exon 1	0	0	0	DNMT3A(R771Q), KDM5C(splice site 1122+1G>A)	0	0	0	0	1	32.5574
106	59.4466	F	C	0	n/a	n/a	0	n/a	Foundation One CDx	3.6	0	Q61K	0	-124C>T	loss	0	0	0		0	0	0	0	0	116.689
107	52.6247	M	C	1	0	28.4918	0	n/a	Foundation One CDx	32	V600K	0	0	-124C>T	p16INK4a(E88K), D108N	loss	H179Y, L130F	NOTCH1(splice site 403+2T>G)	0	0	0	0	KEL(splice site 925-1G>A)	0	28.4918
108	64.7589	F	C	1	15.6393	11.5738	1	0	Foundation One CDx	1	V600E	0	0	-146C>T	loss	0	0	KIT(ampl K642E), IGF1R(ampl)	0	0	0	0	MTAP(loss)	1	27.2131
109	50.1699	M	C	1	0	13.8033	1	0	Foundation One CDx	5	0	0	0	0	0	0	0	HRAS(G13D), GRM3(M518I)	0	0	0	0	0	1	13.8033
110	53.9068	M	C	0	n/a	n/a	1	0	Foundation One CDx	4.5	V600E	0	0	-139_-138CC>TT	0	0	0	0	0	0	0	SDHA(Q430)	STK11(loss exon 4-7)	1	11.082
111	63.6384	M	C	1	19.377	0.754098	1	0	Foundation One CDx	8	0	Q61K	0	0	0	0	0	0	0	0	0	IDH1(R132C)	0	1	20.1311
112	87.8082	F	A	0	n/a	n/a	1	1	Foundation One CDx	1	0	0	0	0	loss	loss	0	MAP2K1(P105_A106de)	DNMT3A(G234R)	0	0	0	0	0	34.918
113	60.9342	M	C	0	n/a	n/a	1	1	Foundation One CDx	14.4	V600K	0	0	0	loss	loss	0	0	0	0	0	0	LRP1B(Q1507)	0	55.3443
114	89.5342	F	C	0	n/a	n/a	1	0	Foundation One CDx	2.7	V600E	0	0	0	loss	R130Q	0	0	0	0	0	0	0	1	18.459
115	68.3562	F	C	0	n/a	n/a	1	1	Foundation One CDx	1.8	0	0	P678fs*10	0	0	0	0	RAF1(ampl), KRAS(ampl)	0	0	0	0	EMSY(ampl)	1	98.8197
116	63.0411	M	no info	1	20.1967	66.5902	0	n/a	Foundation One CDx	unkn	V600K	0	0	0	0	N228D	L194R	CCND1(Q261), ROS1(E55K), RPTOR(A410V), MTOR(K1671), PIK3CB(S947F)	0	FANCD2(616T) XRCC1(R350W)	0	IDO1(W134)	FGFR4(P443S), NTRK2(D100N), NTRK3(G605E), PPP2R1A(K107E)	0	86.7869
117	52.4082	F	C	1	8.68852	72.3279	1	1	Foundation One CDx	30	V600E	0	0	-146C>T	loss	Y46*	0	ERBB4(E452K)	0	0	0	0	MED12(G44S)	0	81.0164
118	61.4192	F	unkn	0	n/a	n/a	1	1	Foundation One CDx	10	V600E	0	0	-124C>T	CDKN2A(R58*)	0	0	0	ARID1A(Q1334_R1335insQ)	0	0	0	LRP1B(D3870N)	0	119.41
119	54.3753	F	C	0	n/a	n/a	1	1	Foundation One CDx	2	V600E	0	0	0	0	0	0	0	0	0	0	0	EPHA6(R726C)	0	122.885
120	59.8055	M	C	0	n/a	n/a	1	1	Foundation One CDx	28	L597S	0	F358fs*18, S2402fs*16	0	0	0	0	RAC1(P29S)	0	0	0	0	CDH1(R63*)	0	116.852
121	67.6192	F	C	1	26	7.96721	1	1	Foundation One CDx	25	D594N	0	0	-146C>T	0	0	0	HRAS(Q61K)	0	0	0	0	EPHA6(R268C), PTPRD(S623F), SNCAIP(E661K)	0	33.9672
122	50.1288	M	C	0	n/a	n/a	1	1	Foundation One CDx	38	K601E	0	0	0	0	0	0	0	0	0	0	0	KEAP1(P318L), KEL(M365I), LRP1B(Q1997*)	1	48.0984
123	33.2137	F	unkn	0	n/a	n/a	1	1	Foundation One CDx	23	0	Q61R	0	0	0	0	0	0	0	ATM(R1730*)	FBXW7(R479*)	0	FAM46C(V52I), TRRAP(S722F)	0	126.262
124	39.9671	M	A	0	n/a	n/a	1	1	Foundation One CDx	5	0	Q61K	0	0	0	0	0	0	0	0	0	0	0	0	102.033
125	48.5425	F	M	1	14.2623	15.6066	1	0	Foundation One CDx	4	0	Q61H	0	0	0	0	0	0	0	0	0	0	0	1	29.8689
126	60.5041	M	C	0	n/a	n/a	1	1	Foundation One CDx	52	0	0	Q282*	0	CDKN2A(W110*)	0	0	FGFR3 splice 1960-1_1960GG>AA	0	0	0	0	GRIN2A(D1035N)	0	146.721
127	72.2027	M	C	1	98.2951	11.2459	1	1	Foundation One CDx	26	0	0	0	-124C>T	loss	P95L	0	HGF(amp)	0	0	0	0	0	0	109.541
128	62	M	C	1	0	62.0984	1	1	Foundation One CDx	67	0	0	0	0	loss	0	0	ERBB4(E542K)	0	0	0	0	0	1	62.0984
129	49.663	M	C	0	n/a	n/a	1	1	Foundation One CDx	40	0	0	W426*	0	loss	0	0	PTCH1(R195K)	0	MLH1(R100*)	0	0	0	0	173.967
130	42.2849	M	C	1	0	58.5902	1	1	Foundation One CDx	84	0	0	W2317*	0	0	0	F109S	RAC1(P29S)	0	0	0	0	MERTK(G887D), PHLPP2(S372Y), FGFR2(R210Q)	1	58.5902
131	72.1123	M	C	0	n/a	n/a	1	1	Foundation One CDx	155	0	0	E1181*, R816*	0	0	0	N247K, R248W	NOTCH1(S2489_P2498del),EGFR(Q83*), CBL(P417S)	0	0	0	0	LRP1B(W3334*, W661*)	0	98.8197
132	43.9425	F	C	0	n/a	n/a	1	1	Foundation One CDx	77	0	0	0	0	0	0	R248W, N247T, R213*	PDGFRA(E459K)	0	0	0	0	PAK7(E144K)	0	91.5738
133	80.2329	M	C	1	8.55738	11.7705	1	1	Foundation One CDx	64	0	0	P563fs*5	0	0	F21S	0	FGFR1(R809*)	TET2(Q659*), ARID2(E108*)	0	0	0	0	1	20.3279
134	74.7288	M	C	0	n/a	n/a	1	1	Foundation One CDx	54	0	0	Q959*, R1362*	0	0	0	0	ERBB4(R711C), RAC1(P29S)	ARID2(R314C S832*)	ATR(R989C)	00	0	KEL(P168L)	0	64.918
135	59.5205	M	C	0	n/a	n/a	1	1	Foundation One CDx	12	0	0	0	0	0	0	0	MAP2K1(P124S)	SETD2(C727*)	0	0	0	0	1	58.6885
136	51.2575	M	C	1	53.4754	0.688525	1	1	Foundation One CDx	1	0	0	0	0	0	0	0	0	0	0	0	0	CHEK2(K153*), LRP1B(R2553Q)	1	54.1639
137	31.8466	F	C	1	10.623	8	1	0	Foundation One CDx	12	V600E	0	0	-146C>T	loss	G129E	0	0	0	0	0	0	HGF(amp), IGF1R(amp)	1	18.623
138	69.8904	F	C	0	n/a	n/a	1	0	Foundation One CDx	23	V600E	0	0	-146C>T	loss	0	0	0	0	0	0	0	0	1	23.6066
139	44.2658	F	C	0	n/a	n/a	1	0	Foundation One CDx	13	V600E	0	0	-124C>T	loss	0	0	0	0	0	0	0	HGF(amp), IGF1R(amp)	1	45.6066
140	40.4712	F	C	1	24.0984	22.2951	1	0	Foundation One CDx	4	V600D	0	0	0	M53I	0	0	0	0	0	0	0	0	1	46.3934
141	31.3425	F	C	1	21.377	6.39344	1	0	Foundation One CDx	14	V600E	0	0	-146C>T	0	0	S241P	0	0	0	0	0	SPTA1(G928S)	1	27.7705
142	56.2247	M	C	1	6.85246	4.2623	1	0	Foundation One CDx	21	V600E	0	0	0	0	0	0	0	0	0	0	IDH1(R132C)	CARD11(E528K)	1	11.1148
143	61.1507	F	C	1	34.4262	-0.327869	1	0	Foundation One CDx	3	V600E	0	0	0	0	0	0	0	0	0	0	0	0	1	34.0984
144	35.1918	F	M	1	36.5902	13.2131	1	0	Foundation One CDx	1	N581I	0	0	0	loss	0	0	KIT(P577_579del)	0	0	0	0	PBRM1(truncation exon 2)	1	49.8033
145	54.9863	M	C	0	n/a	n/a	1	0	Foundation One CDx	23	0	Q61H	K48*, W1685*	0	loss	0	0	MAP2K1(E203K)	0	0	0	0	FGFR2(W146*)	1	65.7705
146	54.8521	M	C	0	n/a	n/a	1	0	Foundation One CDx	18	0	Q61K	0	0	0	0	R213*	PREX2(R1557C)	0	0	0	0	KEL (splice site; not specified)	1	46.7213
147	67.0493	M	C	0	n/a	n/a	1	0	Foundation One CDx	0	0	Q61R	0	0	loss	0	0	0	0	0	0	0	0	1	16.0328
148	79.1918	F	C	1	24.0656	0.0655738	1	0	Foundation One CDx	2	0	Q61L	0	0	0	0	0	RAC1(P29S), GRM3(D280N)	0	0	0	0	PAK7(E144K)	1	24.1311
149	49.5288	M	M	1	17.377	1.57377	1	0	Foundation One CDx	2	0	0	M1022fs*14	0	loss	0	0	KIT(P573_D579del Y823D)	0	0	0	0	0	1	18.9508
150	41.1918	M	C	0	n/a	n/a	1	0	Foundation One CDx	108	0	0	Q282*	0	p16INK4a(L32fs*2)	0	H168P	FLT1(E487K), FLT3(E964K), GNAS(R389C)	0	0	FBXW7(R505C)	0	FAM123B(Q10*), MAGI2(E1066K), SPTA1(Q621*)	1	45.1148
151	72.3616	M	C	1	44.6885	5.04918	1	0	Foundation One CDx	101	0	0	splice site 2002-1G>A	0	loss	0	0	0	0	0	0	0	CIC(P621L) LRP1B (splice site; not specified)	1	49.7377
152	78.8795	F	M	0	n/a	n/a	1	0	Foundation One CDx	5	0	0	0	0	0	0	R248Q	ERBB3(G284R), PIK3CA(H1047R)	0	ATRX(V277fs*11)	0	0	0	1	11.1148
153	49.2493	F	A	0	n/a	n/a	1	0	Foundation One CDx	23	0	0	splice site 4836-1G>C	0	0	0	0	AKT3(E17K), RICTOR(T1664I)	0	0	0	0	0	1	19.9344
154	54.589	M	unkn	0	n/a	n/a	1	0	Foundation One CDx	62	0	0	T750fs*10	0	0	0	0	FGFR2(M640I), CBL(C396R)	ARID2(L1399*)	0	0	0	GRIN2A(R1402W)	1	8.19672
155	35.7315	M	C	0	n/a	n/a	1	0	Foundation One CDx	1	0	0	0	0	0	0	0	GNA11(Q209L)	0	0	0	0	0	1	47.2131
156	72.2548	F	unkn	0	n/a	n/a	1	0	Foundation One CDx	2	0	0	0	0	0	0	R110P	RB1 splice site	TET2 R1516*	0	0	0	0	1	43.1803
157	65.1151	F	C	0	n/a	n/a	1	0	Foundation One CDx	21	0	0	0	0	0	0	0	0	0	0	0	0	BCL2(N143S, F104L, A60V, P59S, P57S)	1	20.6557
158	79.1808	M	A	0	n/a	n/a	1	0	Foundation One CDx	0	0	0	0	0	0	0	0	0	0	0	0	0	0	1	9.70492
159	50.8027	M	A	0	n/a	n/a	1	0	Foundation One CDx	0	0	0	0	0	0	0	0	0	0	0	0	0	0	1	35.1148
160	54.6959	M	A	0	n/a	n/a	1	0	Foundation One CDx	7	0	0	0	0	0	0	0	0	0	0	0	0	PAX5(A322fs*19)	1	18.5902
161	69.5068	F	M	0	n/a	n/a	1	0	Foundation One CDx	7	0	0	0	0	0	0	0	0	0	0	0	0	SMARCA4(R801H)	1	37.6393
162	66.1918	M	C	0	n/a	n/a	1	1	Foundation One CDx	153	0	0	R1362*	0	0	Q245*	A159V	ALK(G740E), FLT3(P986S), MAP2K1(P124S), PREX2(S1514F)	0	ERCC4(R799W)	0	0	GRIN2A(E1175K), PAK7(P351L), SF3B1(G676D)	0	98.1639
163	78.3425	F	C	0	n/a	n/a	1	1	Foundation One CDx	68	0	0	0	0	loss	0	G266R	ALK(R401*), ERBB4(E452K)	0	0	0	0	FAT3(R3866Q), PRKDC(R2940C)	0	140.59
164	37.4658	F	C	0	n/a	n/a	1	0	Foundation One CDx	85	0	0	R1362	0	0	0	R213	PIK3CA(R88Q), FGF3(M99I)	ARID1A(Q633*)	BRCA2(K3326) ATRX(R418)	FBXW7(E192A)	0	IGF1R(R595H), CSF1R(V32G), CDKN1B(Q57*), LRP1B (splice site; not specified)	0	104.098
165	39.1671	F	C	0	n/a	n/a	1	0	Foundation One CDx	18	V600E	0	0	-146C>T	0	0	R306*, Y236H	0	0	0	0	0	0	1	5.44262
166	62.9096	M	M	0	n/a	n/a	1	0	Foundation One CDx	2	0	0	0	0	0	0	0	0	0	0	0	0	CIC(Q901*)	1	9.70492
167	62.3288	M	C	0	n/a	n/a	1	1	Foundation One CDx	49	0	Q61K	0	-124C>T	0	0	0	0	0	0	0	0	GRIN2A(R1402W)	0	86.1967
168	61.9397	F	C	1	18.8852	5.96721	1	1	Foundation One CDx	127	0	0	Q400*, splice site 4836-1G>C	0	CDKN2A(P114L)	0	S241F	ERBB4(R711C), FGFR2( R621H), GRM3(G18E)	ARID1A(Q802*), SETD2(L621*)	0	0	0	BCOR (splice site; not specified), EPHA7(S951F), LRP1B(R2562C, W862*), RUNX1T1(E238K)	1	24.8525
169	32.8795	F	C	1	2.98361	6.39344	1	0	Foundation One CDx	13	V600E	0	0	0	0	0	S241P	0	0	0	0	0	0	1	9.37705
